# Supplementary material for: Assessing the Risk of Respiratory-Related Healthcare Visits Associated with Wildfire Smoke Exposure in Children 0–18 Years Old: A Systematic Review
Source: Int J Environ Res Public Health. 2021 Aug 20;18(16):8799. doi: 10.3390/ijerph18168799 (PMC8392577; doi:10.3390/ijerph18168799)
Supplement: Supplementary file 1 [file ijerph-18-08799-s001.zip]

Archive with 1 entries (1 files):
- ijerph-1297261-supplementary.pdf
